# Supplementary material for: Long Lasting Antibodies From Convalescent Pertussis Patients Induce ROS Production and Bacterial Killing by Human Neutrophils
Source: Front Cell Infect Microbiol. 2022 May 12;12:888412. doi: 10.3389/fcimb.2022.888412 (PMC9135168; doi:10.3389/fcimb.2022.888412)
Supplement: Supplementary Table 1 — Plasma IgG and IgA antibody levels targeting Ptx, FHA, Prn, Fim2, Fim3, Bp-OMV, LOS, Vag8 and BrkA. [file Table_1.xlsx]

## Sheet: Bp+Ctrl
						Plasma antibody levels5
Subject	Timepoint (months after diagnosis)	Sex1	Age2	AUC (ROS) Normalized to reference serum3	AUC+Bp (ROS) Normalized to reference serum4	IgA_Ptx	IgA_FHA	IgA_Prn	IgA_Fim2	IgA_Fim3	IgA_OMV	IgA_LOS	IgA_Vag8	IgA_BrkA	IgG_Ptx	IgG_FHA	IgG_Prn	IgG_Fim2	IgG_Fim3	IgG_OMV	IgG_LOS	IgG_Vag8	IgG_BrkA
BP1	<3	F	60.5667	7534	71108	1.0983	9.7098	2.2962	98.8471	1.7124	46.1553	149.642	3.6147	38.3658	1.0348	76.7162	16.8704	204.819	5.728	58.0926	169.329	8.5037	164.98
BP1	9	F	60.5667	14614	100312	1.1376	10.9508	2.6167	111.602	2.0152	51.2524	159.366	4.3956	40.3338	2.9395	63.7903	16.6339	137.858	6.6028	44.1852	124.405	6.6911	139.225
BP1	18	F	60.5667	14416	115614	1.1376	11.8662	3.5236	120.75	2.2046	48.985	152.555	9.2866	44.5038	1.2188	78.9556	17.4541	233.387	7.4627	53.3223	178.161	9.6833	197.852
BP1	36	F	60.5667	16508	94884	1.0724	9.362	4.0702	107.602	1.4177	44.059	163.376	4.3009	45.8346	0.9199	64.2202	12.8156	185.345	4.6996	66.9063	132.696	7.1134	148.598
BP2	<3	F	59.5565	5345	113386	3.7436	13.3253	14.0169	326.142	9.3994	31.9491	70.3412	13.679	201.184	153.655	142.92	73.112	111.739	31.936	161.038	304.065	141.537	499.916
BP2	9	F	59.5565	9590	139169	2.8408	12.2298	12.3127	284.307	8.2627	37.6771	60.6846	12.2042	376.705	124.868	133.469	65.7118	97.2338	29.2549	147.499	288.66	131.784	436.442
BP2	18	F	59.5565	7819	92193	2.5751	9.7887	11.2199	251.93	7.9178	28.31	47.0652	9.4676	195.049	124.077	138.001	69.5259	97.5044	29.5484	166.978	292.931	138.226	446.494
BP2	36	F	59.5565	7222	89148	2.9531	10.9132	13.9542	287.402	6.0149	29.0983	65.4435	22.271	210.684	72.7565	89.8842	42.0665	62.5322	17.6093	108.494	182.667	90.7029	379.027
BP3	<3	M	9.17454	6693	41344	1.4859	10.1407	11.8178	5.3743	14.5747	19.2993	24.5406	6.5964	10.96	118.834	199.381	145.11	16.7995	94.1387	28.9345	19.2106	43.3143	16.5199
BP3	9	M	9.17454	8357	59977	1.4381	7.414	9.5612	5.1142	10.6418	18.3141	28.2252	8.0252	14.0491	44.1191	110.463	74.0783	8.902	31.0912	11.8421	9.8483	22.638	10.2767
BP3	18	M	9.17454	9341	61514	0.9343	4.6486	6.6886	3.5988	6.9935	14.078	21.5329	5.1829	8.5487	31.7058	90.3963	58.4672	9.9885	22.9309	12.2956	10.1001	17.0851	9.7002
BP3	36	M	9.17454	8360	53419	1.42	3.1126	6.7856	3.0571	4.333	16.0456	42.291	6.7622	21.0937	20.2732	53.6677	36.9285	7.0415	14.3438	9.5142	8.2111	9.8075	8.2286
BP4	<3	F	76.9719	8027	17042	15.6524	24.704	1.6657	38.5181	1.2255	18.5105	31.9413	29.1869	27.8678	82.9574	97.3689	1.0641	1.7857	1.8905	29.8125	27.1609	42.6089	8.269
BP4	9	F	76.9719	9728	23453	7.7564	18.2789	1.8045	45.0449	1.1678	13.7011	28.6608	20.2396	23.3624	21.8831	53.0297	1.891	1.5917	2.4738	22.9663	20.2823	25.3343	4.4262
BP4	18	F	76.9719	9616	13272	5.5212	14.5527	1.5965	39.5204	1.0683	12.6716	28.4429	17.0323	24.304	18.3624	52.0051	1.3065	1.651	1.546	32.2178	23.8005	24.8836	3.9497
BP4	36	F	76.9719	5887	17362	4.3948	13.234	2.8547	157.175	0.8314	15.7413	14.8476	17.6812	176.039	13.5833	39.5265	1.8213	1.1639	1.955	37.5339	27.6139	45.0415	7.9329
BP5	<3	F	9.37988	14086	198604	0.9343	3.7008	5.7315	3.67	2.8123	12.6716	18.5522	3.0982	9.7758	19.5625	54.8995	24.3887	4.8859	1.7534	12.22	6.876	7.2229	9.341
BP5	9	F	9.37988	24082	135720	11.3262	4.5402	18.7031	12.9486	7.9681	27.7821	260.727	39.3549	83.6912	13.6733	35.8839	22.9879	6.729	1.467	15.3386	14.3293	10.9761	7.9847
BP5	18	F	9.37988	8052	48055	0.7331	1.165	2.8682	2.1938	1.3566	7.4216	13.1024	2.7558	10.3727	11.0161	36.6918	23.4411	7.3778	2.5072	18.2206	14.9811	12.6004	9.5564
BP5	36	F	9.37988	15216	106060	1.4023	4.1237	10.765	17.729	5.1909	20.4518	27.5572	11.112	48.6702	4.5382	13.3245	11.1219	3.1389	0.9919	7.3904	7.9704	8.0784	5.7048
BP6	<3	F	78.089	7477	26545	1.8876	47.3654	0.6514	2.0261	8.7999	14.5511	12.0695	3.0982	8.5487	102.832	116.655	0.4135	8.8091	5.3912	9.1374	12.2622	5.2086	3.6116
BP6	9	F	78.089	6825	20113	1.662	35.6814	1.3561	1.3518	7.6008	11.0099	11.0424	3.961	7.5938	50.7208	84.8777	4.1187	7.5412	19.8014	6.5001	3.786	4.5761	8.4827
BP6	18	F	78.089	5899	10080	1.4381	26.6807	0.4555	1.1091	6.3828	7.6857	8.6034	2.7558	8.3918	30.0742	51.3365	0.1587	2.683	1.5381	4.3703	2.6489	3.9456	0.8176
BP6	36	F	78.089	7505	22263	2.159	25.583	0.7012	1.3176	12.1496	4.2865	6.9117	1.0406	16.9625	34.1129	73.1487	0.3573	0.2731	2.4034	2.5835	3.8688	4.3754	2.6919
BP7	<3	F	73.2621	37803	335226	16.9023	34.2343	49.9662	34.7282	46.3896	176.2	215.726	448.988	87.0725	63.4175	108.513	58.8613	17.5712	57.8915	37.809	45.2201	59.7093	127.764
BP7	9	F	73.2621	29325	390720	13.399	27.4643	42.5221	32.9929	42.3459	129.653	219.455	324.783	88.4517	24.1607	75.7196	43.2912	20.5581	32.3712	31.6552	41.6128	41.4355	61.32
BP7	18	F	73.2621	46268	464621	10.2706	18.6514	28.6492	22.1305	32.7726	74.6777	148.187	180.298	72.555	22.5606	57.2424	40.5758	24.4479	27.7498	32.057	48.564	41.9045	59.1895
BP7	36	F	73.2621	28413	449144	20.906	37.6739	81.2557	215.254	109.177	164.744	187.343	531.06	123.257	7.0073	24.8493	20.3277	5.5456	8.0019	20.8669	26.3508	17.3734	20.4593
BP8	<3	F	60.3696	17174	248033	2.3772	23.7247	191.404	23.5113	108.174	54.029	51.5798	451.032	155.719	17.5996	185.435	62.5439	8.5498	12.9941	46.3051	43.7737	393.144	191.679
BP8	9	F	60.3696	27219	242507	2.2459	17.4386	99.2543	17.8191	73.9382	35.8941	49.7707	259.343	139.535	11.5242	216.029	81.8444	12.5483	11.3079	53.6189	45.7275	427.49	282.398
BP8	18	F	60.3696	13447	282591		12.8135	78.9705	28.7311	1.5676			97.7827	27.074	7.3224	159.367	62.4552	10.1396	7.4439	34.9627	30.0031	269.531	239.677
BP8	36	F	60.3696	25331	259953	0.7935	14.6144	75.1633	36.0163	75.0293	31.1146	15.2292	244.039	299.038	5.0519	203.422	80.4583	11.2115	7.7953	86.9152	36.4101	865.635	383.443
BP9	<3	F	48.2738	64453	473864	3.5053	19.9513	35.9544	15.1637	10.6701	160.456	333.255	392.443	66.3891	66.5153	246.915	321.294	547.469	568.848	102.247	107.686	31.2421	853.6
BP9	9	F	48.2738	30266	346291	3.1674	17.839	35.6798	15.2591	11.4894	125.815	254.445	437.063	55.8411	46.0295	221.057	298.835	260.459	467.183	107.802	82.6609	21.5203	995.47
BP9	18	F	48.2738	52770	351529	1.823	10.79	29.0374	10.5518	8.757	65.9874	129.357	254.202	38.2615	31.4771	156.275	209.286	132.007	424.926	71.5192	48.1265	14.0154	577.939
BP9	36	F	48.2738	14100	299603	4.9794	17.9606	33.6687	32.8447	13.1533	145.145	191.647	651.621	115.679	36.2176	188.767	310.677	41.3601	1357.13	67.0992	60.878	23.3162	916.029
BP10	<3	F	48.219	10924	306239	9.2519	42.7306	74.8371	25.9678	20.2554	57.9495	73.1167	54.9934	103.847	55.2087	216.299	98.0378	21.0899	338.816	88.1983	61.486	678.187	824.047
BP10	9	F	48.219	9930	310920	5.7529	37.6982	51.6799	22.2757	16.9557	41.9837	60.6846	39.0552	96.6358	40.1857	167.146	79.1882	15.4407	323.227	84.9715	45.2201	560.451	692.101
BP10	18	F	48.219	8272	285695	3.889	32.3743	44.5301	18.8514	16.2468	42.0984	52.9393	33.0071	98.4908	36.8368	167.935	85.8095	19.7794	289.738	99.8173	49.8056	517.353	785.277
BP10	36	F	48.219	19079	226566	9.0276	49.6657	54.9986	90.9708	25.145	26.4532	49.0966	109.581	339.249	20.3207	105.032	69.3529	8.2412	501.046	108.835	39.956	738.876	551.385
BP11	<3	F	42.2943	5553	128063	9.3473	20.7064	10.9864	15.5934	56.9587	45.6875	179.91	26.7584	64.4593	188.32	93.6098	12.4041	22.6018	338.482	74.6148	136.655	21.7436	84.8793
BP11	9	F	42.2943	6645	116942	8.0729	11.8211	10.0816	14.9489	57.7667	41.4114	159.122	24.4427	56.6021	139.226	59.992	7.0667	18.8507	270.461	52.18	67.6409	17.0851	89.2765
BP11	18	F	42.2943	3413	127786	4.7894	4.8997	7.4384	10.7256	32.0909	25.4945	125.67	17.1019	51.6287	70.8247	27.6526	4.1862	8.2572	135.162	25.216	31.6034	13.9152	41.472
BP11	36	F	42.2943	3879	100785	2.1714	5.6909	2.8935	17.8307	41.3879	22.2972	33.0057	8.5087	55.8395	99.845	46.0034	6.8503	13.3541	628.457	55.6833	73.6336	29.275	68.6475
BP12	9	M	76.1862	16896	43541	75.7968	389.209	316.911	103.577	96.4179	2402.02	1973.92	1480.82	512.774	110.854	229.605	3.4886	4.6464	4.8502	134.556	244.249	178.785	34.5475
BP12	18	M	76.1862	13536	36498	38.6647	313.598	144.015	61.8288	50.2164	4804.52	1329.79	946.594	346.285	60.8845	206.707	1.3291	3.3506	3.2871	106.854	153.385	131.598	11.0786
BP12	36	M	76.1862	11296	59154	41.8991	229.2	91.5492	169.457	98.1201	141.177	1200	928.074	496.102	75.5581	385.486	0.4214	0.6882	3.6269	177.584	246.281	212.828	7.9329
BP13	<3	F	62.1793	9944	204335	5.035	816.899	161.731	406.705	18.413	320.741	288.232	1028.94	114.072	52.9674	173.986	57.3315	7.1697	319.11	106.102	143.856	87.5205	165.703
BP13	9	F	62.1793	6987	234656	3.5477	674.589	145.086	176.276	12.7413	230.181	184.824	784.174	107.498	25.5313	117.047	41.2724	6.8007	141.57	74.3487	106.972	40.0314	68.8237
BP13	18	F	62.1793	2535	129419	1.8817	156.972	98.7337	63.0234	5.8415	116.345	93.8496	428.049	70.014	13.6609	69.9342	16.0793	4.1313	61.9256	60.2703	65.7818	19.2636	22.124
BP13	36	F	62.1793	8166	148507	1.3784	176.229	140.155	222.146	11.9817	193.623	100.163	735.76	349.421	14.5874	84.1468	26.8984	3.9566	74.1114	73.5841	67.0993	24.9741	37.0571
BP14	<3	M	44.5585	6978	76844	1.8715	32.2982	10.7749	517.802	1.5999	15.7913	21.1053	4.3085	34.5657	93.9667	105.119	27.8389	460.275	7.4439	41.9111	15.7667	9.6833	140.022
BP14	9	M	44.5585	7092	67672	1.47	21.7049	7.3233	430.997	1.8563	12.7647	17.7061	4.0477	25.814	49.0263	77.6144	23.0256	212.135	6.0395	24.0259	6.7544	12.9264	97.8734
BP14	18	M	44.5585	11388	56969	1.2505	15.5716	5.7228	331.74	0.9388	8.8365	15.0825	2.5642	22.3691	29.7663	45.2933	14.5101	133.854	4.9194	11.3505	2.4627	4.572	34.2941
BP14	36	M	44.5585	4064	33674	0.6353	16.8501	4.3105	356.739	1.4966	8.1781	4.3142	1.3821	50.4384	26.835	54.6094	21.7596	100.868	6.2894	27.9897	5.4083	6.8127	50.0947
BP15	9	F	23.3183	32392	133015	3.3782	3.0597	4.831	7.9259	48.8742	57.4558	78.2227	59.2369	156.874	27.602	214.892	18.26	30.899	299.05	62.525	36.0461	92.6511	865.555
BP15	18	F	23.3183	28523	243387	3.609	6.332	4.669	14.757	61.412	68.117	58.986	96.002	556.009	15.5868	279.578	12.3045	20.6689	597.786	77.599	40.6729	97.7104	1363.53
BP15	36	F	23.3183	21735	105836	3.0034	6.2342	4.0326	15.3755	57.3814	55.2607	58.1927	69.2617	601.374	9.2578	161.615	9.7763	19.6088	516.6	59.823	22.2644	85.0518	1048.79
BP16	<3	F	63.5756	3720	83564	8.6264	93.1992	48.9655	532.986	47.3545	106.575	102.636	339.441	632.232	53.362	82.6325	65.2636	20.3188	11.5158	62.7412	68.3201	31.5856	494.151
BP16	9	F	63.5756	2432	75354	5.0979	54.7045	35.3766	313.19	24.8901	67.6137	88.362	243.752	539.672	13.4209	48.8009	43.1376	8.5755	3.3188	33.4058	27.9732	21.5019	337.209
BP16	18	F	63.5756	3951	46756	4.0657	27.0415	24.9726	210.244	16.582	46.9786	85.2687	148.461	440.306	6.8755	34.692	27.7121	4.4567	1.8675	21.1418	13.3969	15.3003	261.341
BP16	36	F	63.5756	2539	56067	1.1325	20.4889	20.2884	447.686	29.0406	46.8745	10.4444	106.295	1191.23	7.1618	41.5362	62.0391	7.2602	3.8625	43.2994	36.4347	42.5311	524.218
BP17	<3	F	37.473	15160	78465	6.9914	54.536	50.088	27.8246	17.761	278.972	467.947	95.0358	121.542	377.533	285.877	21.2982	60.4219	327.655	216.181	280.062	5368.08	2310.85
BP17	9	F	37.473	32631	109426	6.3715	44.841	41.1376	23.3041	13.646	273.414	483.94	89.2747	129.516	265.724	148.646	10.8393	29.2958	203.752	126.162	61.5399	2868.48	1326.96
BP17	18	F	37.473	24664	98527	7.2595	45.8799	42.326	23.3041	13.8338	259.12	490.235	94.1889	128.383	206.918	112.109	8.3032	21.858	154.243	94.8063	33.0251	1839.13	867.291
BP17	36	F	37.473	21298	76486	12.8293	38.9138	57.3416	118.15	30.2204	66.8175	590.339	107.279	206.738	128.7	69.9847	6.2487	4.0322	127.599	132.417	27.1828	1653.31	989.202
BP18	<3	F	44.3943	17711	104771	19.1024	36.918	53.2263	527.303	4.6745	59.9345	134.651	15.9094	108.901	12.0024	18.2505	1.4592	10.2721	0.5471	4.1514	3.4412	1.6505	1.3158
BP18	9	F	44.3943	14223	96202	10.6761	22.9853	29.2037	302.126	2.3361	36.634	77.2089	8.1091	74.966	43.4385	43.1452	14.4778	130.015	5.5588	37.7289	39.3135	8.7927	12.2865
BP18	18	F	44.3943	16353	116364	9.1293	17.9396	30.4696	288.952	2.3934	38.3389	78.6279	9.8208	114.582	48.1194	47.2489	17.7986	144.047	6.0634	42.1805	38.0071	18.7944	26.6931
BP18	36	F	44.3943	6143	109782	6.4659	16.5943	18.7372	472.645	1.8102	34.3144	31.8191	5.4411	133.346	41.8157	50.474	21.6468	153.361	7.6801	60.4445	46.2403	9.4695	15.1122
BP19	<3	F	35.7947	7785	66019	6.7176	3.2191	8.9425	7.0045	3.2425	65.2228	152.798	34.19	57.55	44.0825	253.052	50.8043	5.6838	2.0123	29.1339	48.3452	44.0209	173.856
BP19	9	F	35.7947	14286	54234	4461.21	796.96	8840.34	45.2401	17.8594	247.53	988.818	227.245	253.847	29.994	149.732	40.2365	6.907	2.5326	31.0962	42.1453	39.0724	97.6493
BP19	18	F	35.7947	12363	28209	21.3402	4.3938	35.4568	24.1729	8.8528	88.6077	512.307	97.2235	146.017	12.6437	92.8668	22.2635	3.4819	1.1915	14.0221	18.499	20.204	55.6454
BP19	36	F	35.7947	17382	51793	0.8553	0.7733	1.6447	2.507	0.6458	29.171	20.3297	5.726	33.1665	14.3437	122.063	35.2491	6.7737	2.1913	25.5777	35.8001	45.5799	66.4684
BP20	<3	F	19.6715	11678	93643	2.6413	12.8911	127.049	248.139	17.2335	44.1744	86.6243	29.0895	36.3725	74.6389	341.304	96.7783	252.211	190.657	105.489	205.957	51.384	95.227
BP20	9	F	19.6715	11496	141842	3.0271	13.6693	119.938	204.478	18.3473	43.6452	100.555	26.7115	31.89	34.9882	188.427	48.4344	136.595	102.147	59.6557	84.9895	24.4712	45.8819
BP20	18	F	19.6715	21306	91871	2.9384	10.1244	75.7289	145.673	13.5625	33.3667	71.7833	25.4746	76.721	48.2235	122.521	29.4842	78.8568	63.8304	39.865	45.3423	16.2278	56.0619
BP20	36	F	19.6715	29036	123211	1.4135	10.5781	80.7926	307.681	20.8776	38.1484	57.6031	40.6202	51.7082	12.4789	95.5177	28.591	53.2959	57.955	26.1806	41.6474	10.5896	32.9636
CTRL1		M	64.9446	9620	46914	1.1102	8.2123	38.4599	327.591	2.5519	35.0251	20.9946	27.7101	704.653	6.0168	109.008	45.6382	48.0024	8.9233	211.044	118.06	98.8093	166.49
CTRL2		F	58.2806	11125	37225	0.6348	0.4222	0.4154	3.4011	0.6824	10.4211	12.4946	2.9343	37.3919	1.1934	8.9568	0.2387	8.3495	20.5714	132.716	36.4186	11.1914	4.9607
CTRL3		M	50.5927	14566	55332	3.4295	5.132	24.4514	940.023	31.8425	23.7409	45.6203	29.037	333.804	6.5091	35.1556	13.5916	63.5075	35.4168	99.8508	31.9764	32.4877	69.9193
CTRL4		M	43.6934	7000	51847	1.527	9.3161	15.9217	8.7206	12.4181	15.8393	21.8181	10.4002	98.886	16.8555	64.1659	75.83	2.0374	132.865	203.072	171.631	50.5192	28.4484
CTRL5		F	67.7399	11724	103129	1.0162	1.1513	4.7877	77.0204	16.5857	20.8642	11.5031	11.9378	75.8961	7.1197	83.5566	20.8959	18.8203	5.6573	17.9699	32.8154	421.58	26.2313
CTRL6		F	55.1732	91448	840248	11.5232	46.4926	27.514	251.963	5.5774	15.073	9.3398	3.4191	437.634	7.618	119.822	24.6631	45.9733	71.2085	67.3138	27.8498	32.1555	87.026
CTRL7		M	68.2163	9368	15215	1.3951	21.2038	6.1467	8.0148	0.9716	15.5007	17.1145	41.9888	37.6188	13.8017	44.0916	1.8502	0.02	1.4616	60.0821	29.6421	33.1529	2.6384
CTRL8		F	11.6879	12281	13986	0.2454	12.1196	0.4308	5.4712	0.7409	11.5063	25.7583	2.1753	11.9447	5.6863	137.502	20.3158	6.7757	9.3472	6.9809	5.8887	8.8287	1.2705
CTRL9		F	9.1937	53886	101734	0.5328	2.8657	0.861	4.6478	0.6824	1.2653	5.1029	3.0307	17.4722	6.693	82.4964	12.6172	2.0374	1.9825	2.5619	7.6535	5.9645	3.2337
CTRL10		M	12.3532	8305	81794	0.5103	0.161	0.5555	2.9817	0.5938	1.5886	3.9733	1.6225	20.8528	1.9188	57.2303	9.1639	7.4607	0.4407	1.3919	2.7121	6.5281	9.1404
CTRL11		F	53.4456	4151	149558	1.4311	9.123	230.703	2448.15	23.7309	29.1394	11.6242	5.5006	652.998	5.9479	71.9864	44.1636	195.54	14.97	38.1232	8.8183	65.8366	862.446
CTRL12		M	29.8261	4869	4665	1.0755	0.5845	2.7249	5.9389	6.9758	6.3093	14.1961	19.4241	37.2901	8.0422	6.244	19.1549	3.6001	12.9036	40.4377	51.9008	44.1558	42.8448
CTRL13		M	25.7495	8275	23907	0.9066	1.5894	1.4439	3.5436	3.5984	28.5253	12.9044	13.2252	48.2299	0.9404	34.7554	13.037	0.5952	23.478	53.8939	40.6469	125.937	19.9217
CTRL14		F	63.9507	12462	14377	1.572	3.1125	5.535	6.4253	6.134	32.1867	20.3533	14.9276	84.7106	4.4901	25.4722	0.1993	11.2561	7.522	310.371	60.049	26.0822	58.3993
CTRL15		F	46.2286	9812	51557	1.0994	11.257	10.2103	65.4238	39.0761	33.1684	54.6997	27.9711	52.4806	3.1469	41.1643	12.4094	4.2415	215.277	32.3157	52.4786	30.4131	37.7177
CTRL16		F	37.3251	20882	56890	0.4777	16.8035	1.7299	1784.8	17.1818	13.6417	13.3337	9.9792	392.499	1.7709	1311.91	74.985	1010.66	846.372	303.536	141.532	1499.22	2358.06
CTRL17		F	46.4449	10646	95781	1.4899	0.4198	95.64	60.9979	4.5812	25.8299	40.2265	20.3585	54.7959	6.1868	13.9539	15.0337	125.852	131.247	113.898	30.3615	58.9099	41.8264
CTRL18		F	38.2943	17957	42162	6.0462	13.0628	16.6367	219.244	7.9198	17.7127	64.0633	29.9108	100.722	7.7997	42.0292	4.2232	23.1521	69.495	145.226	94.6196	123.634	14.6904
CTRL19		M	46.6886	23011	89024	1.3604	1.9957	5.8674	8.1925	21.8392	225.35	380.339	47.4526	575.579	6.7501	79.2485	39.412	1.7047	33.091	286.006	336.053	243.833	1782.95
CTRL20		M	75.6523	8088	38383	0.759	28.543	0.883	2.064	0.546	8.533	32.811	5.726	19.489	2.7308	47.5838	1.4596	0.5416	3.6435	251.757	374.793	5.2913	1.5855
CTRL21		F	77.2786	7617	41678										8.9527	125.04	1.0197	0.5416	5.9804	123.998	88.367	60.0229	36.1731
1	Sex: (F)emale, (M)ale
2	Age at <3 month timepoint
3	Area under curve values of 30min real-time ROS measurements in human neutrophil + heat inactivated serum normalized to reference serum of serologically confirmed pertussis patient
4	Area under curve values of 30min real-time ROS measurements in human neutrophil + heat inactivated serum opsonized Bordetella pertussis normalized to reference serum of serologically confirmed pertussis patient
5	IgG and IgA antibody levels against pertussis toxin (Ptx), filamentous hemagglutinin (FHA), and pertactin (Prn) are shown in International Units per mL as measured against WHO reference serum 06/140 (NIBSC, UK); IgG and IgA antibody levels against outer membrane vesicles (OMV), and lipooligosaccharide (LOS), also fimbriae 2 (Fim2), fimbriae 3 (Fim3), virulence associated gene 8 (Vag8) and bordete…
